# Supplementary material for: Allelic Expression Dynamics of Regulatory Factors During Embryogenic Callus Induction in ABB Banana (Musa spp. cv. Bengal, ABB Group)
Source: Plants (Basel). 2025 Mar 1;14(5):761. doi: 10.3390/plants14050761 (PMC11902074; doi:10.3390/plants14050761)
Supplement: Supplementary file 1 [file plants-14-00761-s001.zip › Supplementary Table.xlsx]

## Sheet: Supplementary Table S1
Supplementary Table S1. Effects of 2,4-D on embryonic callus induction of Banana ABB cultivar MJ.
Number	Basal medium	Phytohormone proportion (mg·L-1)			Number of explants	Frequency of Callus induction (%)	Callus description
		2,4-D	NAA	IAA
B1	MS	0.5	1	1	100	42.0±3.0Aa	Small, crystalline, non-embryogenic
B2	MS	1	1	1	161	40.5±1.8Aa	big, yellow, non-embryogenic;
							Small, crystalline, non-embryogenic
B3	MS	2	1	1	124	16.9±5.3Cc	Big, yellow, non-embryogenic;
							small, crystalline, non-embryogenic
B4	MS	4	1	1	153	28.1±3.5Bb	Small, crystalline, browning, non-embryogenic;
							white, velvety, non-embryogenic, browning
Values represent the means±S.E. Means followed by the same different capital letters are not significantly different at p<0.05.
Values represent the means±S.E. Means followed by the same different Lowercase letters are not significantly different at p<0.01.

## Sheet: Supplementary Table S2
Supplementary Table S2. Annotation of specific A Alleles enriched in plant hormone signal transduction, MAPK signaling pathways and zeatin biosynthesis.
	No.	Gene ID	A-0M	A-5M	A-12M	A-EC	A-BC	NR annotation
Plant hormone signal transduction	1	Macma4_02_g10650	0	0	0	0.165	0	NONE
	2	Macma4_09_g24730	10.806	40.523	51.908	33.133	46.068	mitogen-activated protein kinase kinase 5-like [Musa acuminata subsp. malaccensis]
	3	Macma4_04_g16840	3.543	0.318	0	0	0	NONE
	4	Macma4_09_g22730	7.177	0.511	0.238	0.468	0.297	transcription factor MYC4-like [Musa acuminata subsp. malaccensis]
	5	Macma4_10_g12270	4.845	1.088	0	0	0.133	transcription factor MYC2-like [Musa acuminata subsp. malaccensis]
	6	Macma4_08_g02200	7.646	1.788	3.494	0.778	1.278	coronatine-insensitive protein homolog 1b isoform X2 [Musa acuminata subsp. malaccensis]
	7	Macma4_08_g24380	0.365	0.286	1.597	2.179	2.443	uncharacterized protein LOC103995253 [Musa acuminata subsp. malaccensis]
	8	Macma4_09_g15770	4.832	5.583	0.172	0	0.124	transcription factor TGA2.3-like [Musa acuminata subsp. malaccensis]
	9	Macma4_10_g34180	4.04	6.65	19.246	8.98	7.287	transcription factor TGA4 isoform X1 [Musa acuminata subsp. malaccensis]
	10	Macma4_02_g10950	0	0	0	0	0	ABSCISIC ACID-INSENSITIVE 5-like protein 3 [Musa acuminata subsp. malaccensis]
	11	Macma4_06_g17800	12.56	3.396	12.553	42.678	19.653	ABSCISIC ACID-INSENSITIVE 5-like protein 2 [Musa acuminata subsp. malaccensis]
	12	Macma4_06_g33670	20.253	27.469	36.185	50.148	33.032	bZIP transcription factor TRAB1 isoform X1 [Musa acuminata subsp. malaccensis]
	13	Macma4_10_g01350	8.718	6.82	12.905	2.658	3.622	ABSCISIC ACID-INSENSITIVE 5-like protein 3 isoform X1 [Musa acuminata subsp. malaccensis]
	14	Macma4_10_g09030	0.052	0	0.158	0.156	0.176	ABSCISIC ACID-INSENSITIVE 5-like protein 2 [Musa acuminata subsp. malaccensis]
	15	Macma4_07_g28170	51.951	10.628	21.616	24.483	14.952	NONE
	16	Macma4_02_g23270	28.846	5.002	13.914	8.281	3.324	auxin response factor 11-like [Musa acuminata subsp. malaccensis]
	17	Macma4_04_g16490	47.284	27.093	24.584	15.535	20.662	auxin response factor 9 isoform X3 [Musa acuminata subsp. malaccensis]
	18	Macma4_05_g05000	11.213	3.728	2.072	12.563	5.244	auxin response factor 19-like isoform X2 [Musa acuminata subsp. malaccensis]
	19	Macma4_05_g19810	48.496	13.444	13.307	3.812	5.059	auxin response factor 24 isoform X1 [Musa acuminata subsp. malaccensis]
	20	Macma4_05_g20210	0	0	0	0.547	0	auxin response factor 11-like isoform X4 [Musa acuminata subsp. malaccensis]
	21	Macma4_06_g09930	96.725	27.03	27.717	7.689	17.804	auxin response factor 24 isoform X1 [Musa acuminata subsp. malaccensis]
	22	Macma4_06_g14450	150.133	56.508	51.446	44.451	36.705	auxin response factor 7-like isoform X1 [Musa acuminata subsp. malaccensis]
	23	Macma4_06_g18250	151.321	27.843	14.171	10.057	12.854	auxin response factor 23-like isoform X1 [Musa acuminata subsp. malaccensis]
	24	Macma4_07_g27340	86.67	32.598	25.608	36.198	36.16	auxin response factor 18 [Musa acuminata subsp. malaccensis]
	25	Macma4_09_g08090	120.752	14.757	27.302	11.607	7.97	auxin response factor 7-like [Musa acuminata subsp. malaccensis]
	26	Macma4_10_g20090	75.631	25.393	27.532	21.417	24.122	auxin response factor 7 [Musa acuminata subsp. malaccensis]
	27	Macma4_07_g15920	0	0	0	0	0	auxin-responsive protein SAUR71-like [Musa acuminata subsp. malaccensis]
	28	Macma4_02_g04460	5.17	10.761	6.53	13.535	18.094	histidine-containing phosphotransfer protein 2 isoform X1 [Musa acuminata subsp. malaccensis]
	29	Macma4_05_g13220	0.139	0	0	0.2	0	two-component response regulator ARR10-like isoform X3 [Musa acuminata subsp. malaccensis]
	30	Macma4_05_g20620	0.123	0	0.202	0	0	two-component response regulator ARR10-like isoform X3 [Musa acuminata subsp. malaccensis]
	31	Macma4_10_g27570	0.682	0.326	0.152	1.701	0.606	two-component response regulator ARR10-like isoform X3 [Musa acuminata subsp. malaccensis]
	32	Macma4_09_g13740	0	0.448	0.359	0.113	0	transcription factor Myb, partial [Musa AAB Group]
	33	Macma4_04_g11940	46.288	70.658	28.452	40.47	51.822	F-box protein GID2-like [Musa acuminata subsp. malaccensis]
	34	Macma4_04_g36980	33.793	49.012	55.743	24.903	41.452	serine/threonine-protein kinase SAPK10 [Musa acuminata subsp. malaccensis]
	35	Macma4_07_g13030	0	0	0	0.058	0.066	BRI1 kinase inhibitor 1-like [Musa acuminata subsp. malaccensis]
	36	Macma4_04_g05840	10.356	4.046	10.908	6.541	5.201	probable serine/threonine-protein kinase At4g35230 [Musa acuminata subsp. malaccensis]
	37	Macma4_05_g22210	5.935	18.98	10.973	11.889	10.846	probable serine/threonine-protein kinase At4g35230 isoform X1 [Musa acuminata subsp. malaccensis]
	38	Macma4_11_g17540	2.829	0	0	1.837	1.649	probable ethylene response sensor 1 [Elaeis guineensis]
	39	Macma4_10_g02780	9.192	25.263	12.099	22.785	32.568	mitogen-activated protein kinase 1 [Musa acuminata subsp. malaccensis]
	40	Macma4_03_g09530	0.588	0.389	24.272	2.041	1.548	ETHYLENE INSENSITIVE 3-like 1 protein [Musa acuminata subsp. malaccensis]
	41	Macma4_05_g31280	148.06	153.595	138.701	27.384	44.345	ETHYLENE INSENSITIVE 3-like 1 protein [Musa acuminata subsp. malaccensis]
	42	Macma4_06_g00890	0	0	0	0	0	protein ETHYLENE INSENSITIVE 3-like [Musa acuminata subsp. malaccensis]
	43	Macma4_08_g22960	119.957	96.862	34.954	47.796	93.263	ETHYLENE INSENSITIVE 3-like 1 protein [Musa acuminata subsp. malaccensis]
	44	Macma4_09_g17840	12.523	179.204	69.997	31.227	43.112	ETHYLENE INSENSITIVE 3-like 1 protein [Musa acuminata subsp. malaccensis]
	45	Macma4_11_g24410	9.915	0.311	1.31	0	0.028	protein ETHYLENE INSENSITIVE 3-like [Musa acuminata subsp. malaccensis]
	46	Macma4_04_g39460	28.878	15.795	6.617	2.066	6.741	EIN3-binding F-box protein 1-like [Musa acuminata subsp. malaccensis]
	47	Macma4_02_g07620	3.39	4.355	0.6	1.971	1.928	ethylene-responsive transcription factor 1B-like [Musa acuminata subsp. malaccensis]
	48	Macma4_09_g22020	3.836	0.969	0	0.237	0.093	ethylene-responsive transcription factor 1B-like [Musa acuminata subsp. malaccensis]
MAPK signaling pathway	1	Macma4_02_g00180	119.868	151.063	31.012	47.448	74.975	calmodulin-like [Musa acuminata subsp. malaccensis]
	2	Macma4_03_g07460	1.07	0.372	0	0	0	probable calcium-binding protein CML29 [Musa acuminata subsp. malaccensis]
	3	Macma4_03_g28080	0.468	0.835	0	2.421	0.413	neo-calmodulin-like [Musa acuminata subsp. malaccensis]
	4	Macma4_05_g31200	205.044	280.224	262.543	222.338	195.237	calmodulin [Musa acuminata subsp. malaccensis]
	5	Macma4_07_g24390	149.696	621.507	198.411	324.378	484.206	calmodulin-3-like [Musa acuminata subsp. malaccensis]
	6	Macma4_07_g24610	0	0.119	0	0.088	0.198	calmodulin-like protein 7 [Musa acuminata subsp. malaccensis]
	7	Macma4_08_g05440	0	0.488	0	0	0	Calmodulin [Zea mays]
	8	Macma4_10_g01300	57.467	25.351	8.822	28.875	48.777	uncharacterized hydrolase C22A12.06c [Musa acuminata subsp. malaccensis]
	9	Macma4_10_g08960	32.007	81.497	35.069	66.062	93.424	calmodulin-like [Musa acuminata subsp. malaccensis]
	10	Macma4_10_g33780	3.752	57.578	6.946	0.683	7.041	polcalcin Phl p 7-like [Musa acuminata subsp. malaccensis]
	11	Macma4_09_g24730	10.806	40.523	51.908	33.133	46.068	mitogen-activated protein kinase kinase 5-like [Musa acuminata subsp. malaccensis]
	12	Macma4_04_g16840	3.543	0.318	0	0	0	None
	13	Macma4_09_g22730	7.177	0.511	0.238	0.468	0.297	transcription factor MYC4-like [Musa acuminata subsp. malaccensis]
	14	Macma4_10_g12270	4.845	1.088	0	0	0.133	transcription factor MYC2-like [Musa acuminata subsp. malaccensis]
	15	Macma4_04_g36980	33.793	49.012	55.743	24.903	41.452	serine/threonine-protein kinase SAPK10 [Musa acuminata subsp. malaccensis]
	16	Macma4_11_g17540	2.829	0	0	1.837	1.649	probable ethylene response sensor 1 [Elaeis guineensis]<
	17	Macma4_10_g02780	9.192	25.263	12.099	22.785	32.568	mitogen-activated protein kinase 1 [Musa acuminata subsp. malaccensis]
	18	Macma4_03_g09530	0.588	0.389	24.272	2.041	1.548	ETHYLENE INSENSITIVE 3-like 1 protein [Musa acuminata subsp. malaccensis]
	19	Macma4_05_g31280	148.06	153.595	138.701	27.384	44.345	ETHYLENE INSENSITIVE 3-like 1 protein [Musa acuminata subsp. malaccensis]
	20	Macma4_06_g00890	0	0	0	0	0	protein ETHYLENE INSENSITIVE 3-like [Musa acuminata subsp. malaccensis]
	21	Macma4_08_g22960	119.957	96.862	34.954	47.796	93.263	ETHYLENE INSENSITIVE 3-like 1 protein [Musa acuminata subsp. malaccensis]
	22	Macma4_09_g17840	12.523	179.204	69.997	31.227	43.112	ETHYLENE INSENSITIVE 3-like 1 protein [Musa acuminata subsp. malaccensis]
	23	Macma4_11_g24410	9.915	0.311	1.31	0	0.028	protein ETHYLENE INSENSITIVE 3-like [Musa acuminata subsp. malaccensis]
	24	Macma4_04_g39460	28.878	15.795	6.617	2.066	6.741	EIN3-binding F-box protein 1-like [Musa acuminata subsp. malaccensis]
	25	Macma4_02_g07620	3.39	4.355	0.6	1.971	1.928	ethylene-responsive transcription factor 1B-like [Musa acuminata subsp. malaccensis]
	26	Macma4_09_g22020	3.836	0.969	0	0.237	0.093	ethylene-responsive transcription factor 1B-like [Musa acuminata subsp. malaccensis]
	27	Macma4_09_g23990	6.626	1.676	4.113	2.025	2.636	uncharacterized protein LOC100839537 [Brachypodium distachyon]
	28	Macma4_09_g24000	6.64	4.662	6.392	9.551	4.943	mitogen-activated protein kinase 4 [Musa acuminata subsp. malaccensis]
	29	Macma4_03_g15740	0	0	0	0	0	endochitinase, partial [Musa acuminata AAA Group]\
	30	Macma4_06_g12920	9.905	10.176	22.187	57.398	19.358	mitogen-activated protein kinase kinase 9-like [Musa acuminata subsp. malaccensis]
	31	Macma4_09_g23920	0.079	0.049	0	0	0	mitogen-activated protein kinase kinase kinase A-like [Musa acuminata subsp. malaccensis]
	32	Macma4_11_g10440	0.033	3.48	1.239	4.927	2.738	mitogen-activated protein kinase kinase kinase A-like [Musa acuminata subsp. malaccensis]
Zeatin biosynthesis	1	Macma4_04_g19950	2.338	3.534	4.522	7.761	2.908	cytokinin dehydrogenase 5-like [Musa acuminata subsp. malaccensis]
	2	Macma4_04_g24700	2.092	35.605	4.15	42.294	82.035	cis-zeatin O-glucosyltransferase 2-like [Musa acuminata subsp. malaccensis]
	3	Macma4_05_g10900	0	0.564	0	0	0	cis-zeatin O-glucosyltransferase 2-like [Musa acuminata subsp. malaccensis]
	4	Macma4_05_g10910	0	0.102	0	0	0	cis-zeatin O-glucosyltransferase 2-like, partial [Musa acuminata subsp. malaccensis]
	5	Macma4_05_g13420	17.319	1.412	0	0	0	zeatin O-xylosyltransferase-like [Musa acuminata subsp. malaccensis]

## Sheet: Supplementary Table S3
Supplementary Table S3. Annotation of specific A Alleles enriched in plant hormone signal transduction, MAPK signaling pathways and zeatin biosynthesis.
	No.	Gene ID	B-0M	B-5M	B-12M	B-EC	B-BC	NR annotation
Plant hormone signal transduction	1	Mba04_g19010	0	0	0	0	0	cytokinin dehydrogenase 5 [Musa acuminata subsp. malaccensis]
	2	Mba10_g12780	4.926	18.383	16.583	53.811	37.436	abscisic acid receptor PYL8 [Musa acuminata subsp. malaccensis]

## Sheet: Supplementary Table S4
Supplementary Table S4. Primers for RT-PCR are used to verify gene expression levels.
Name	Sequences
MJ_A_GH3-F	CGCCATCCGCTTCCTG
MJ_A_GH3-R	CGCACCACCGCCTCCC
MJ_A_CYCD3-F	CCGTCCTCACTGCGATGC
MJ_A_CYCD3-R	CCATCCACGGCTTGTCCT
MJ_A_AUX -F	AAAAGCCTCGTTTCCTGTG
MJ_A_AUX -R	GCTGGACTTCTCGCCCTC
MJ_B_LAX2-F	GCCATCTACCTGCTTGCC
MJ_B_LAX2 -R	CCTGGGCAGCAGTGAGAA
MJ_A_AGL15-F	TCGGCAGCGTTGGAATGAG
MJ_A_AGL15-R	GGCACCAGTTCTGAGCATTGT
MJ_B_WIND2-F	AGACAACCGCCATATCCACTTC
MJ_B_WIND2-R	GCTCACCGCAATTAGACATAACG
RPS2-F	TAGGGATTCCGACGATTTGTTT
RPS2-R	TAGCGTCATCATTGGCTGGGA
